# Supplementary material for: Genome-wide identification of lipoxygenase gene family in cotton and functional characterization in response to abiotic stresses
Source: BMC Genomics. 2018 Aug 9;19:599. doi: 10.1186/s12864-018-4985-2 (PMC6085620; doi:10.1186/s12864-018-4985-2)
Supplement: Supplementary file 1 — Table S1. Nomenclature of LOX gene family in four species of cotton. (XLSX 11 kb) [file 12864_2018_4985_MOESM1_ESM.xlsx]

## Sheet: Sheet1
G. arboreum
Number	Gene ID	Nomenclature
1	Cotton_A_01087	GaLOX1
2	Cotton_A_04986	GaLOX2
3	Cotton_A_04987	GaLOX3
4	Cotton_A_08319	GaLOX4
5	Cotton_A_08514	GaLOX5
6	Cotton_A_12434	GaLOX6
7	Cotton_A_15217	GaLOX7
8	Cotton_A_18528	GaLOX8
9	Cotton_A_27917	GaLOX9
10	Cotton_A_32303	GaLOX10
11	Cotton_A_33908	GaLOX11
G. raimondii
1	Gorai.001G228100.1	GrLOX1
2	Gorai.004G092100.1	GrLOX2
3	Gorai.004G241100.1	GrLOX3
4	Gorai.004G241300.1	GrLOX4
5	Gorai.004G241400.1	GrLOX5
6	Gorai.005G041900.1	GrLOX6
7	Gorai.005G170200.1	GrLOX7
8	Gorai.006G087200.1	GrLOX8
9	Gorai.006G238200.1	GrLOX9
10	Gorai.009G071200.1	GrLOX10
11	Gorai.010G255600.1	GrLOX11
12	Gorai.010G255700.1	GrLOX12
13	Gorai.011G060400.1	GrLOX13
14	Gorai.013G124500.1	GrLOX14
G. barbedense
1	Gbscaffold11882.8.0	GbLOX1
2	Gbscaffold13108.12.0	GbLOX2
3	Gbscaffold15361.10.0	GbLOX3
4	Gbscaffold17934.16.0	GbLOX4
5	Gbscaffold1896.3.0	GbLOX5
6	Gbscaffold1921.8.0	GbLOX6
7	Gbscaffold20365.3.0	GbLOX7
8	Gbscaffold20365.4.0	GbLOX8
9	Gbscaffold31289.2.0	GbLOX9
10	Gbscaffold3398.21.0	GbLOX10
11	Gbscaffold5081.28.0	GbLOX11
12	Gbscaffold617.2.0	GbLOX12
13	Gbscaffold7169.10.0	GbLOX13
14	Gbscaffold7169.9.0	GbLOX14
15	Gbscaffold7772.2.0	GbLOX15
16	Gbscaffold7975.10.0	GbLOX16
17	Gbscaffold8883.74.0	GbLOX17
18	Gbscaffold8883.75.0	GbLOX18
G. hirsutum
1	Gh_A02G0294	GhLOX1
2	Gh_A03G1114	GhLOX2
3	Gh_A05G0552	GhLOX3
4	Gh_A06G1802	GhLOX4
5	Gh_A06G1803	GhLOX5
6	Gh_A08G1863	GhLOX6
7	Gh_A08G1864	GhLOX7
8	Gh_A09G2247	GhLOX8
9	Gh_A10G0504	GhLOX9
10	Gh_A13G0888	GhLOX10
11	Gh_D02G0358	GhLOX11
12	Gh_D02G1542	GhLOX12
13	Gh_D05G0683	GhLOX13
14	Gh_D06G2175	GhLOX14
15	Gh_D06G2176	GhLOX15
16	Gh_D08G2223	GhLOX16
17	Gh_D08G2224	GhLOX17
18	Gh_D09G0704	GhLOX18
19	Gh_D09G2080	GhLOX19
20	Gh_D10G2595	GhLOX20
21	Gh_D13G1129	GhLOX21
