# Supplementary material for: Genome-wide identification of lipoxygenase gene family in cotton and functional characterization in response to abiotic stresses
Source: BMC Genomics. 2018 Aug 9;19:599. doi: 10.1186/s12864-018-4985-2 (PMC6085620; doi:10.1186/s12864-018-4985-2)
Supplement: Supplementary file 3 — Table S2. Properties of LOX gene family in four species of cotton. (XLSX 13 kb) [file 12864_2018_4985_MOESM3_ESM.xlsx]

## Sheet: Sheet1
Gene Name	Protein			Domains	Proposed Functionality
G. arboreum	Length(A.A)	MW	pi
GaLOX1	914	5.82	104218.75	LOX, PLAT	13 Lipoxygenase
GaLOX2	886	6.34	101250.22	LOX, PLAT	13 Lipoxygenase
GaLOX3	886	6.28	100924	LOX, PLAT	13 Lipoxygenase
GaLOX4	872	6.3	99178.53	LOX, PLAT	9 Lipoxygenase
GaLOX5	919	8.37	104058	LOX, PLAT	13 Lipoxygenase
GaLOX6	855	5.77	97734.3	LOX, PLAT	9 Lipoxygenase
GaLOX7	855	8.42	97778.4	LOX, PLAT	13 Lipoxygenase
GaLOX8	872	5.63	98930.8	LOX, PLAT	13 Lipoxygenase
GaLOX9	865	5.90	98822.6	LOX, PLAT	9 Lipoxygenase
GaLOX10	871	5.23	98519.10	LOX, PLAT	13 Lipoxygenase
GaLOX11	912	7.4	103431.37	LOX, PLAT	13 Lipoxygenase
G. raimondii
GrLOX1	853	8.4	97453.1	LOX, PLAT	Unknown
GrLOX2	661	6.33	75868.3	LOX	13 Lipoxygenase
GrLOX3	825	6.2	95029.7	LOX, PLAT	13 Lipoxygenase
GrLOX4	860	5.84	97545.5	LOX, PLAT	13 Lipoxygenase
GrLOX5	860	5.26	97074.6	LOX, PLAT	13 Lipoxygenase
GrLOX6	878	6.42	99710.2	LOX, PLAT	9 Lipoxygenase
GrLOX7	913	7.18	103639	LOX, PLAT	13 Lipoxygenase
GrLOX8	912	6.89	102854	LOX, PLAT	13 Lipoxygenase
GrLOX9	901	6.28	102933	LOX, PLAT	9 Lipoxygenase
GrLOX10	905	5.84	103173	LOX, PLAT	13 Lipoxygenase
GrLOX11	867	6.2	98200.9	LOX, PLAT	13 Lipoxygenase
GrLOX12	887	6.35	100925	LOX, PLAT	13 Lipoxygenase
GrLOX13	920	8.08	104167	LOX, PLAT	13 Lipoxygenase
GrLOX14	866	5.79	98643.2	LOX, PLAT	9 Lipoxygenase
G. barbedense
GbLOX1	905	5.82	103133	LOX, PLAT	13 Lipoxygenase
GbLOX2	874	6.05	99680.7	LOX, PLAT	9 Lipoxygenase
GbLOX3	912	5.84	103984	LOX, PLAT	13 Lipoxygenase
GbLOX4	874	6.16	99757	LOX, PLAT	9 Lipoxygenase
GbLOX5	1196	6.02	136462	LOX, PLAT	9 Lipoxygenase
GbLOX6	913	7.41	103649	LOX, PLAT	13 Lipoxygenase
GbLOX7	1501	5.17	169585	LOX, PLAT	13 Lipoxygenase
GbLOX8	873	5.68	99145.1	LOX, PLAT	13 Lipoxygenase
GbLOX9	920	8.23	104123	LOX, PLAT	13 Lipoxygenase
GbLOX10	920	8.37	104046	LOX, PLAT	13 Lipoxygenase
GbLOX11	912	7.2	102918	LOX, PLAT	13 Lipoxygenase
GbLOX12	913	7.42	103666	LOX, PLAT	13 Lipoxygenase
GbLOX13	880	5.24	99591.3	LOX, PLAT	13 Lipoxygenase
GbLOX14	873	5.68	98988.9	LOX, PLAT	13 Lipoxygenase
GbLOX15	866	5.85	98788.5	LOX, PLAT	9 Lipoxygenase
GbLOX16	658	5.82	74593.4	LOX	9 Lipoxygenase
GbLOX17	845	6.48	96384.9	LOX, PLAT	13 Lipoxygenase
GbLOX18	669	6.16	76205.4	LOX	13 Lipoxygenase
G. hirsutum
GhLOX1	877	6.6	99685.2	LOX, PLAT	9 Lipoxygenase
GhLOX2	912	7.17	103461	LOX, PLAT	13 Lipoxygenase
GhLOX3	802	5.61	92437.1	LOX, PLAT	13 Lipoxygenase
GhLOX4	897	6.1	102283	LOX, PLAT	13 Lipoxygenase
GhLOX5	587	6.01	67112.2	LOX	13 Lipoxygenase
GhLOX6	873	5.68	99046	LOX, PLAT	13 Lipoxygenase
GhLOX7	872	5.23	98593.1	LOX, PLAT	13 Lipoxygenase
GhLOX8	879	5.78	100411	LOX, PLAT	9 Lipoxygenase
GhLOX9	919	8.37	104110	LOX, PLAT	13 Lipoxygenase
GhLOX10	865	5.86	98888.6	LOX, PLAT	9 Lipoxygenase
GhLOX11	877	6.5	99600	LOX, PLAT	9 Lipoxygenase
GhLOX12	912	7.41	103615	LOX, PLAT	13 Lipoxygenase
GhLOX13	930	5.7	106213	LOX, PLAT	13 Lipoxygenase
GhLOX14	655	6.05	74981.1	LOX	13 Lipoxygenase
GhLOX15	886	6.14	100530	LOX, PLAT	13 Lipoxygenase
GhLOX16	800	5.75	90394.6	LOX, PLAT	13 Lipoxygenase
GhLOX17	881	5.68	100073	LOX, PLAT	13 Lipoxygenase
GhLOX18	911	6.78	102946	LOX, PLAT	13 Lipoxygenase
GhLOX19	855	5.86	97834.7	LOX, PLAT	9 Lipoxygenase
GhLOX20	714	6.44	80696	LOX	13 Lipoxygenase
GhLOX21	865	5.86	98654.3	LOX, PLAT	9 Lipoxygenase
