# Supplementary material for: Genome-wide identification of lipoxygenase gene family in cotton and functional characterization in response to abiotic stresses
Source: BMC Genomics. 2018 Aug 9;19:599. doi: 10.1186/s12864-018-4985-2 (PMC6085620; doi:10.1186/s12864-018-4985-2)
Supplement: Supplementary file 5 — Table S4. Similarity index of duplicated gene pairs between At to A2 and Dt to D5 subgenomes. (XLSX 9 kb) [file 12864_2018_4985_MOESM5_ESM.xlsx]

## Sheet: Sheet1
At vs A2	Identity %	Dt vs D5	Identity %
GhLOX1vs GaLOX4	99.695	GhLOX11 vs GrLOX9	80.412
GhLOX1 vs GaLOX6	80.581	GhLOX12 vs GrLOX7	99.452
GhLOX10 vs GaLOX9	99.461	GhLOX13 vs GrLOX10	99.54
GhLOX2 vs GaLOX11	99.89	GhLOX13 vs GrLOX10	99.479
GhLOX3 vs GaLOX1	99.915	GhLOX13 vs GrLOX2	73.981
GhLOX4 vs GaLOX2	99.391	GhLOX14 vs GrLOX12	98.831
GhLOX4 vs GaLOX2	98.061	GhLOX14 vs GrLOX11	90.916
GhLOX4 vs GaLOX3	90.522	GhLOX14 vs GrLOX11	87.192
GhLOX4 vs GaLOX3	93.075	GhLOX15 vs GrLOX12	91.626
GhLOX5 vs GaLOX3	99.206	GhLOX15 vs GrLOX11	99.348
GhLOX5 vs GaLOX2	89.483	GhLOX15 vs GrLOX11	99.345
GhLOX6 vs GaLOX8	99.428	GhLOX16 vs GrLOX3	95.761
GhLOX6 vs GaLOX10	90.926	GhLOX16 vs GrLOX4	77.475
GhLOX7 vs GaLOX10	99.465	GhLOX16 vs GrLOX4	98.714
GhLOX7 vs GaLOX8	91.006	GhLOX16 vs GrLOX4	98.921
GhLOX8 vs GaLOX6	99.74	GhLOX16 vs GrLOX5	91.241
GhLOX8 vs GaLOX6	99.613	GhLOX17 vs GrLOX4	98.642
GhLOX8 vs GaLOX4	81.218	GhLOX17 vs GrLOX4	99.44
GhLOX9 vs GaLOX5	99.71	GhLOX17 vs GrLOX5	88.077
		GhLOX17 vs GrLOX5	94.33
		GhLOX17 vs GrLOX5	92.65
		GhLOX17 vs GrLOX3	77.446
		GhLOX17 vs GrLOX14	78.484
		GhLOX18 vs GrLOX8	99.781
		GhLOX19 vs GrLOX9	99.727
		GhLOX19 vs GrLOX6	80.64
		GhLOX20 vs GrLOX13	99.616
		GhLOX21 vs GrLOX14	99.115
		GhLOX21 vs GrLOX4	78.676
