# Supplementary material for: Genome-wide identification of lipoxygenase gene family in cotton and functional characterization in response to abiotic stresses
Source: BMC Genomics. 2018 Aug 9;19:599. doi: 10.1186/s12864-018-4985-2 (PMC6085620; doi:10.1186/s12864-018-4985-2)
Supplement: Supplementary file 8 — Table S6. Subcellular localization of LOX gene family in four species of cotton. (XLSX 47 kb) [file 12864_2018_4985_MOESM8_ESM.xlsx]

## Sheet: Sheet1
Name	ProtComp	TargetP	PSORT	cTP (Chloroplast Transit peptide)
G. hirsutum
GhLOX1	Cytoplasmic	Any other location	Cytoplasmic	n
GhLOX2	Cytoplasmic	Chloroplast	Cytoplasmic	Yes
GhLOX3	Chloroplast	Any other location	Cytoplasmic	n
GhLOX4	Chloroplast	Chloroplast	Nuclei	Yes
GhLOX5	Cytoplasmic	Any other location	Cytoplasmic	n
GhLOX6	Cytoplasmic	Any other location	Cytoplasmic	Yes
GhLOX7	Cytoplasmic	Any other location	Cytoplasmic	Yes
GhLOX8	Cytoplasmic	Any other location	Cytoplasmic	n
GhLOX9	Cytoplasmic	Any other location	Chloroplast	Yes
GhLOX10	Cytoplasmic	Any other location	Cytoplasmic	n
GhLOX11	Cytoplasmic	Any other location	Cytoplasmic	n
GhLOX12	Cytoplasmic	Chloroplast	Chloroplast	Yes
GhLOX13	Chloroplast	Chloroplast	Chloroplast	Yes
GhLOX14	Cytoplasmic	Any other location	Cytoplasmic	n
GhLOX15	Cytoplasmic	Chloroplast	Cytoplasmic	Yes
GhLOX16	Cytoplasmic	Any other location	Cytoplasmic	Yes
GhLOX17	Cytoplasmic	Any other location	Cytoplasmic	Yes
GhLOX18	Cytoplasmic	Mitochondrion	Chloroplast	n
GhLOX19	Cytoplasmic	Any other location	Cytoplasmic	n
GhLOX20	Chloroplast	Any other location	Cytoplasmic	n
GhLOX21	Cytoplasmic	Any other location	Cytoplasmic	n
G. barbedense
GbLOX1	Chloroplast	Chloroplast	Chloroplast	Yes
GbLOX2	Cytoplasmic	Any other location	Cytoplasmic	n
GbLOX3	Chloroplast	Any other location	Chloroplast	Yes
GbLOX4	Cytoplasmic	Any other location	Cytoplasmic	n
GbLOX5	Cytoplasmic	Any other location	Cytoplasmic	n
GbLOX6	Cytoplasmic	Chloroplast	Chloroplast	Yes
GbLOX7	Cytoplasmic	Any other location	Chloroplast	Yes
GbLOX8	Cytoplasmic	Any other location	Cytoplasmic	Yes
GbLOX9	Cytoplasmic	Secretory Pathway	Chloroplast	Yes
GbLOX10	Cytoplasmic	Any other location	Chloroplast	Yes
GbLOX11	Cytoplasmic	Mitochondrion	Chloroplast	n
GbLOX12	Cytoplasmic	Chloroplast	Chloroplast	Yes
GbLOX13	Chloroplast	Any other location	Cytoplasmic	Yes
GbLOX14	Cytoplasmic	Any other location	Cytoplasmic	Yes
GbLOX15	Cytoplasmic	Any other location	Cytoplasmic	n
GbLOX16	Chloroplast	Mitochondrion	Vacule	n
GbLOX17	Cytoplasmic	Chloroplast	Cytoplasmic	Yes
GbLOX18	Cytoplasmic	Any other location	Nuclei	n
G. arboreum
GaLOX1	Chloroplast	Any other location	Chloroplast	Yes
GaLOX2	Cytoplasmic	Chloroplast	Nuclei	Yes
GaLOX3	Cytoplasmic	Chloroplast	Nuclei	Yes
GaLOX4	Cytoplasmic	Any other location	Cytoplasmic	n
GaLOX5	Cytoplasmic	Any other location	Chloroplast	Yes
GaLOX6	Chloroplast	Any other location	Cytoplasmic	n
GaLOX7	Cytoplasmic	Any other location	Nuclei	n
GaLOX8	Cytoplasmic	Any other location	Cytoplasmic	Yes
GaLOX9	Cytoplasmic	Any other location	Cytoplasmic	n
GaLOX10	Cytoplasmic	Any other location	Cytoplasmic	Yes
GaLOX11	Cytoplasmic	Chloroplast	Chloroplast	Yes
G. raimondaii
GrLOX1	Cytoplasmic	Any other location	Nuclei/Cytoplasmic	n
GrLOX2	Chloroplast	Any other location	Cytoplasmic	n
GrLOX3	Cytoplasmic	Any other location	Cytoplasmic	n
GrLOX4	Cytoplasmic	Any other location	Cytoplasmic	Yes
GrLOX5	Cytoplasmic	Any other location	Cytoplasmic	Yes
GrLOX6	Cytoplasmic	Any other location	Cytoplasmic	n
GrLOX7	Cytoplasmic	Chloroplast	Chloroplast	Yes
GrLOX8	Cytoplasmic	Mitochondrion	Chloroplast	n
GrLOX9	Cytoplasmic	Secretory Pathway	Cytoplasmic	n
GrLOX10	Chloroplast	Mitochondrion	Chloroplast	Yes
GrLOX11	Cytoplasmic	Chloroplast	Cytoplasmic	Yes
GrLOX12	Cytoplasmic	Chloroplast	Nuclei/Cytoplasmic	Yes
GrLOX13	Cytoplasmic	Secretory Pathway	Chloroplast	Yes
GrLOX14	Cytoplasmic	Any other location	Cytoplasmic	n
