# Supplementary material for: Genome-wide identification of lipoxygenase gene family in cotton and functional characterization in response to abiotic stresses
Source: BMC Genomics. 2018 Aug 9;19:599. doi: 10.1186/s12864-018-4985-2 (PMC6085620; doi:10.1186/s12864-018-4985-2)
Supplement: Supplementary file 9 — Table S7. The 10 distinct motifs found in GhLOX genes. (XLSX 10 kb) [file 12864_2018_4985_MOESM9_ESM.xlsx]

## Sheet: Sheet1
Sequence logos for the conserved motifs of GhLOX proteins.
MOTIF	WIDTH		BEST POSSIBLE MATCH
Motif 1	113		YPYAVDGLEIWFAIEKWVRDYCNFYYPTDEMVQSDPELQAWWHEIRNVGHGDKRHEPWWPKMQTPEDLIQICTTIIWIASAQHAAVNFGQYPYGGYFPNRPTYMRRFMPEEGT	Lipoxygenase
Motif 2	54		LRTHACMEPFIIATNRQLSVMHPIYKLLHPHMRYTMNINALARQLLINAGGIIE	Lipoxygenase
Motif 3	41		HGCVKKVYTPAVHGTTCWIWQLAKAHVCVNDSGYHQLISHW	Lipoxygenase
Motif 4	61		HGRIHFVCNSWVYPDHRYKHHRVFFSNKTYLPCQMPKPLRKYREEELQNLRGNGKGCLKTW	PLAT/LH2 domain
Motif 5	29		DRVYDYDVYNDLGMPDKGHDFARPVLGGQ	Lipoxygenase
Motif 6	32		FPPVSKLDPSIYGNQQSAITKEHIEQNMDGMT	Lipoxygenase
Motif 7	53		WTGDPEILAAFYRFNMRMMEIEKEIMERNNDKKLKNRCGAGVVPYQLLYPTSE	Lipoxygenase
Motif 8	62		IYVPRDEQFGHVKQSDFSAYALKSLFHQLVPELQALCDKTHNEFDSFQDIDQLYNGGIKLPN	Lipoxygenase
Motif 9	80		EKMSKNKIKGTVVLMKKNVLDFTDLHSSCLDRVHELLGNQVSLQLISAEHTDPANEMRGKLGKPAYLEYWNTTYTPLTAG	Unknown
Motif 10	29		TKTYATRTIFFLTQDGTLKPIAIELSLPH	Lipoxygenase
