# Supplementary material for: Genome-wide identification of lipoxygenase gene family in cotton and functional characterization in response to abiotic stresses
Source: BMC Genomics. 2018 Aug 9;19:599. doi: 10.1186/s12864-018-4985-2 (PMC6085620; doi:10.1186/s12864-018-4985-2)
Supplement: Supplementary file 10 — Table S8. cis-acting elements in the promoters of GhLOX genes. The values represent the numbers of specific cis-acting elements in each GhLOX genes. (XLSX 11 kb) [file 12864_2018_4985_MOESM10_ESM.xlsx]

## Sheet: Sheet1
Number	Gene Name	Heat	Drought	Low Temp.	Anaerobic induction	Defense and stress	Wound	Fungal	Developmental or Tissue Specific	Circadian	MeJA	SA	Eth	ABA	GA	Auxins	Light Responsive
1	GhLOX1	2	0	0	3	2	1	0	6	1	1	2	2	1	1	0	30
2	GhLOX2	2	0	1	3	1	1	2	2	0	2	1	0	0	1	0	14
3	GhLOX3	0	0	0	1	2	1	2	2	2	0	0	0	1	1	0	6
4	GhLOX4	2	1	0	3	0	0	0	5	0	4	0	1	1	0	0	23
5	GhLOX5	0	0	1	2	2	0	0	4	2	0	1	0	2	0	0	10
6	GhLOX6	2	0	0	1	2	0	0	2	4	2	0	0	0	0	0	10
7	GhLOX7	3	0	0	4	2	0	0	4	1	6	2	0	0	0	0	7
8	GhLOX8	3	0	0	1	2	0	0	6	0	2	0	0	1	1	0	19
9	GhLOX9	1	0	2	0	0	0	0	5	0	6	2	0	0	0	2	24
10	GhLOX10	0	1	1	4	2	0	2	9	1	0	1	1	0	1	0	27
11	GhLOX11	2	1	1	3	0	0	2	7	0	0	3	1	1	1	0	25
12	GhLOX12	3	1	1	2	0	1	2	4	1	0	1	0	0	2	1	7
13	GhLOX13	0	3	0	1	1	1	3	3	2	0	1	0	0	1	0	7
14	GhLOX14	0	0	1	0	1	0	1	5	1	4	1	1	1	0	0	11
15	GhLOX15	1	1	0	0	1	0	0	7	2	2	2	0	2	1	0	13
16	GhLOX16	1	0	0	0	0	0	2	7	1	0	0	0	0	1	0	8
17	GhLOX17	0	0	0	1	1	0	0	0	3	2	0	1	1	1	1	18
18	GhLOX18	0	1	0	0	0	0	1	4	1	2	0	0	0	1	1	12
19	GhLOX19	1	1	1	1	1	0	0	5	2	0	0	0	0	0	1	8
20	GhLOX20	1	0	2	0	0	0	0	8	1	4	2	0	0	0	2	26
21	GhLOX21	0	0	0	1	2	0	0	5	1	0	1	1	0	0	1	13
