# Supplementary material for: Genome-wide identification of lipoxygenase gene family in cotton and functional characterization in response to abiotic stresses
Source: BMC Genomics. 2018 Aug 9;19:599. doi: 10.1186/s12864-018-4985-2 (PMC6085620; doi:10.1186/s12864-018-4985-2)
Supplement: Supplementary file 11 — Table S9. GhLOX genes tissue expression profile. The data represents the FPKM values. (XLSX 12 kb) [file 12864_2018_4985_MOESM11_ESM.xlsx]

## Sheet: GhLOXtissue
	Gene Name	Root	Stem	Leaf	Petal	Anther	Stigma	Ovule	Fiber 10DPA	Fiber 20DPA	Seed 10DPA	Seed 20DPA	orthologs in Arabidopsis
1	GhLOX1	0.304426	5.50033	2.82271	1.97146	0.688503	6.80924	0.39926	2.01276	0.451121	0.253685	0.293193	AtLOX5
2	GhLOX2	7.06338	21.8817	15.1543	0.0700249	0.176118	3.01964	6.99796	24.0089	20.1704	10.747	9.72487	AtLOX4
3	GhLOX3	0.57813	2.32683	14.7967	0.160754	0.302987	0.443177	0.202656	0.0212818	0.0330675	0.0930486	0.0921165	AtLOX2
4	GhLOX4	1.18902	0	0.0382734	0	0	0.0714766	0.0149935	0	0	0.0412769	0	AtLOX3
5	GhLOX5	0.404366	0	0	0.0565193	0	0	0	0	0	0	0	AtLOX3
6	GhLOX6	0.0278093	0.193255	0.157584	0.293502	0.0922483	2.35443	0.108016	0.0972374	0.151103	0.254925	24.9793	AtLOX1
7	GhLOX7	0	5.22425	0.0788884	0.0734655	0.461805	0.0736662	0.154496	0.0194711	0.0605146	0.085079	0.0210696	AtLOX1
8	GhLOX8	4.30693	8.32649	17.1298	18.7561	5.81521	6.53705	9.11487	0.30891	0.0900071	3.58515	0.125351	AtLOX5
9	GhLOX9	15.3434	32.9055	1.04438	5.869	0.349388	3.34343	19.1295	1.17881	0.543857	31.2558	5.46109	AtLOX3
10	GhLOX10	6.54302	41.7241	7.47957	55.3918	2.60841	10.774	14.2578	14.9643	18.249	13.859	3.10257	AtLOX1
11	GhLOX11	1.64667	2.96172	1.8426	0.182543	0.229501	1.06166	0.767808	0.561251	1.29321	1.7758	0.523559	AtLOX5
12	GhLOX12	17.2867	8.15489	30.4214	2.66094	0.176118	3.61655	5.92248	13.5549	19.4201	5.92098	9.46366	AtLOX4
13	GhLOX13	6.03482	35.1321	52.5569	2.12597	0.733135	0.687782	1.91934	0.672988	1.01761	2.38324	1.55488	AtLOX2
14	GhLOX14	0.0188983	0	0	0	0	0	0	0	0.0410796	0	0	AtLOX3
15	GhLOX15	0.561247	0.0380492	0.193899	0	0.181617	0.325907	0.0911449	0.0191453	0.0595033	0.125469	0	AtLOX3
16	GhLOX16	0.0152544	0	0	0.322374	0.050633	0	0.016933	0	0	0	0	AtLOX1
17	GhLOX17	1.37711	1.11007	0.624232	0.871947	3.33452	36.1035	0.152822	0.0577813	0	1.0519	0.791982	AtLOX1
18	GhLOX18	0.119632	0.147771	0.15059	0	0.132242	0.140613	0.250744	0.0557697	0.115558	0.0812041	0.10058	AtLOX3
19	GhLOX19	10.7606	11.855	15.5892	8.55369	2.16934	48.4127	15.8075	7.23702	2.90413	11.9903	1.93628	AtLOX5
20	GhLOX20	15.8979	46.533	1.56472	11.1668	0.515007	2.87759	36.1686	1.49415	0.786214	33.0644	1.51253	AtLOX3
21	GhLOX21	23.9677	20.6864	61.6667	15.4134	1.16447	8.09908	10.8297	20.9147	49.4065	13.4728	5.03636	AtLOX1
